# Supplementary material for: Intra-Articular Injection in Wistar Rats: Standardization and Experimental Validation of a Precise Protocol for Nanomaterial Administration
Source: Nanomaterials (Basel). 2025 Dec 20;16(1):9. doi: 10.3390/nano16010009 (PMC12787652; doi:10.3390/nano16010009)
Supplement: Supplementary file 1 [file nanomaterials-16-00009-s001.zip]

Archive with 1 entries (1 files):
- nanomaterials-4028567-supplementary.pdf
